# Supplementary material for: Genetic risk score in multiple sclerosis is associated with unique gut microbiome
Source: Sci Rep. 2023 Sep 27;13:16269. doi: 10.1038/s41598-023-43217-4 (PMC10533555; doi:10.1038/s41598-023-43217-4)
Supplement: Supplementary file 1 — Supplementary Tables. [file 41598_2023_43217_MOESM1_ESM.xlsx]

## Sheet: ST1
Supplemental Table 1: Studied SNPs associated with MS outside MHC region
SNP position on the chromosome	ODD RATIO	Exogenic genes	SNPs
1:101290432	1.0973	NA	rs34723276
1:101412902	0.9203	NA	rs11578655
1:117090493	1.2987	na	rs10801908
1:11856378	0.9033	MTHFR|C1orf167	rs1801133
1:120267505	0.9209	NA	rs483180
1:154983036	0.8448	PMVK|SHC1	chr1:154983036
1:157686337	1.0804	FCRL5|FCRL4|FCRL3|FCRL1	rs2317231
1:160389984	1.0741	COPA|VANGL2	rs3737798
1:160634588	1.106	NA	rs6427540
1:200875897	1.1049	C1orf106|CACNA1S	rs59655222
1:212877776	0.9136	BATF3|NSL1|TATDN3	rs9308424
1:2520527	0.8797	PLCH2|PANK4|TNFRSF14|MMEL1|TTC34	rs6670198
1:25291010	0.9404	RUNX3	rs6672420
1:32738415	0.8835	NA	chr1:32738415
1:6512547	0.8928	HES2|ESPN|TNFRSF25|PLEKHG5	rs2986736
1:65429319	1.1642	JAK1	rs72922276
1:85682020	0.9425	SYDE2|C1orf52|BCL10|DDAH1	rs11161550
1:85729820	0.8271	NA	rs35486093
1:92222089	1.131	NA	rs12133753
1:92939959	0.8829	NA	rs58394161
1:93152635	0.8849	GFI1|EVI5	rs11809700
10:6070273	1.1372	NA	rs12722559
10:6117322	1.2062	NA	rs11256593
10:64449549	1.0891	ADO	rs61863928
10:75653800	1.0676	ECD|FAM149B1|DNAJC9|CFAP70|ANXA7|SYNPO2L|AGAP5|SEC24C|ZSWIM8|CAMK2G|PLAU	rs17741873
10:8098719	0.9078	GATA3	rs1399180
10:81059335	0.9083	NA	rs1250551
10:94479107	1.086	NA	rs1112718
11:118480695	0.917	AMICA1	rs34026809
11:118743286	1.1237	PHLDB1|TREH	rs12365699
11:118747813	1.11	BCL9L	rs6589706
11:118783424	1.2659	NA	chr11:118783424
11:122518525	0.9235	NA	rs6589939
11:128421175	0.9366	NA	rs4262739
11:14402930	1.0953	NA	rs61884005
11:36438075	0.9126	NA	rs1365120
11:47360412	0.9169	F2|LRP4|ACP2|NR1H3|MADD|MYBPC3|SLC39A13|RAPSN|MTCH2|FNBP4|PTPRJ|OR4B1|OR4X2|OR4X1	rs2269434
11:60793651	1.1237	CD6	rs4939490
11:64095178	1.0681	FLRT1|VEGFB|PLCB3|CCDC88B|RPS6KA4	rs11231749
11:65705432	0.9355	EHBP1L1|MAP3K11|PCNXL3|SIPA1|AP5B1|SNX32|CFL1|MUS81|EFEMP2|CTSW|FOSL1|TSGA10IP|SART1|CATSPER1|GAL3ST3	rs531612
11:95311422	0.9196	NA	rs4409785
11:95421830	0.9024	NA	rs56095240
12:111884608	1.0643	SH2B3|CUX2|ATXN2|TMEM116|HECTD4	rs3184504
12:123604053	0.9214	PITPNM2|MPHOSPH9|SBNO1	rs7975763
12:58106836	1.124	PIP4K2C|ARHGEF25|SLC26A10|OS9|AGAP2|METTL21B|TSFM	rs701006
12:6440009	0.87	PLEKHG6|TNFRSF1A|SCNN1A	rs1800693
12:6514963	0.8962	NA	rs2364485
12:94661453	1.0702	PLXNC1|CEP83	rs61708525
12:9866349	0.9095	KLRB1|CLEC2D	rs7977720
13:100026952	1.11	NA	chr13:100026952
13:50811220	1.2276	NA	rs9591325
13:50961957	0.9175	NA	rs9568402
14:103230758	0.9288	RCOR1	rs12588969
14:103265844	0.9138	TRAF3	rs12147246
14:52306091	0.9132	NA	rs11852059
14:69253364	1.0822	ZFP36L1	rs12434551
14:76014298	1.0832	NA	rs34695601
14:88523488	1.3316	GALC	chr14:88523488
15:79247482	1.106	MORF4L1|CTSH	rs62013236
15:90887584	0.9177	ZNF774|IQGAP1|CRTC3	rs6496663
16:1067832	0.9082	NA	rs405343
16:11114512	0.9084	CLEC16A	rs2286974
16:11213951	0.8367	CLEC16A	rs2286974
16:11353879	0.9169	NA	chr16:11353879
16:11412926	1.1463	TNP2|PRM2	rs34947566
16:30103160	0.9138	TAOK2|DOC2A|FAM57B|TBX6|CORO1A|TBC1D10B|SEPT1|ZNF48	rs3809627
16:57077094	1.0878	NLRC5	rs8062446
16:79111297	1.107	NA	rs12925972
16:79350204	1.1431	NA	rs17724508
16:79652720	0.9252	NA	rs6564681
16:86021505	1.1315	NA	rs35703946
17:34842521	0.9161	MYO19|GGNBP2	rs4796224
17:37970149	0.9249	STARD3|TCAP|PGAP3|ERBB2|IKZF3|ZPBP2|GSDMB|GSDMA|PSMD3|CSF3|MED24	rs9909593
17:38252660	0.8865	NA	rs883871
17:40529835	0.8976	RAB5C|STAT5A|MLX	rs1026916
17:45702280	1.1074	ITGB3|EFCAB13|TBKBP1|TBX21	rs11079784
17:57859210	1.1163	TUBD1|RNFT1	rs2150879
17:73335776	1.0648	SLC16A5|NT5C|NUP85|GGA3|MRPS7|SLC25A19|KIAA0195|TSEN54	rs9900529
18:56269737	1.0626	ALPK2	rs4940730
18:67544046	0.9482	CD226	rs2469434
19:10463118	1.204	NA	rs34536443
19:10592144	1.1171	TYK2|PDE4A|KEAP1|S1PR5	rs28834106
19:11173928	1.0581	AP1M2|ILF3|SMARCA4|LDLR	rs12609500
19:16559421	1.108	CALR3|C19orf44|SLC35E1	rs58166386
19:18301979	0.893	IL12RB1|MAST3|IFI30|MPV17L2|RAB3A|PDE4C|KIAA1683	rs4808760
19:45143942	0.9278	PVR	rs7260482
19:47638539	1.0769	NPAS1|TMEM160|ZC3H4	rs11083862
19:49837246	0.9113	DKKL1|CCDC155	rs1465697
19:6668972	1.1546	TNFSF14	rs1077667
2:112770799	0.9137	MERTK	rs57116599
2:12607893	0.9482	NA	rs11899404
2:136884679	1.0836	NA	rs10191360
2:151644203	1.0628	NA	rs962052
2:191989356	1.0741	NA	rs6738544
2:204632861	1.076	NA	rs12614091
2:231121829	1.1423	SP110|SP140	rs35540610
2:25052177	0.9338	NCOA1|CENPO|ADCY3	rs11125803
2:43355324	1.1165	NA	rs12478539
2:61242410	1.0953	PUS10|KIAA1841|C2orf74|USP34	rs1177228
2:68646536	1.0901	PLEK	rs12622670
20:39968188	0.9246	PLCG1|ZHX3|LPIN3|EMILIN3|CHD6	rs6072343
20:42579051	1.0743	NA	rs4812772
20:44734310	1.0995	SLC12A5|NCOA5	rs6032662
20:48422095	1.0591	NA	rs6020055
20:52744437	0.9192	NA	rs2585447
20:52789743	0.9158	CYP24A1	rs2248137
20:62374441	1.1492	RTEL1|TNFRSF6B|ZGPAT|LIME1|SLC2A4RG	rs6742
21:34787312	1.082	IFNGR2|SON	rs9808753
21:39864727	0.904	NA	rs2836438
22:22205353	1.0893	PPM1F|TOP3B	rs9610458
22:37258986	1.07	NCF5	rs760517
22:37310954	1.0645	NCF4	rs5756405
22:40291807	1.0568	NA	rs137955
22:50971266	0.8962	LMF2|SCO2|TYMP|KLHDC7B|CPT1B	rs140522
3:100848597	1.1557	SENP7	chr3:100848597
3:101749022	0.9301	NA	rs4325907
3:105455955	1.0846	CBLB	rs2289746
3:112693983	1.3609	NA	chr3:112693983
3:119228508	1.1525	ARHGAP31|TMEM39A	rs9843355
3:121542898	1.0948	FBXO40|HCLS1|GOLGB1|IQCB1|EAF2|ILDR1	rs2331964
3:121783015	1.1199	NA	chr3:121783015
3:141150990	1.0595	RASA2	rs6789653
3:159691112	1.11	NA	rs1014486
3:169536637	1.0766	MYNN|LRRC34|LRRIQ4|LRRC31	rs10936602
3:187565968	0.9357	NA	rs2590438
3:187987624	1.0666	NA	rs13066789
3:18798848	0.9298	NA	rs9863496
3:27783015	0.9232	EOMES	rs13327021
3:28072086	1.1504	NA	rs438613
3:32962051	1.0603	CCR4	rs11919880
3:71535338	1.1002	NA	rs9878602
4:103911781	1.0927	MANBA|SLC9B2|CENPE	rs6533052
4:106255589	0.9368	TET2|PPA2	rs2726479
4:109058718	0.9384	NA	rs9992763
4:122119449	0.9222	NA	rs17051321
4:164493807	1.066	NA	rs72989863
4:40307564	1.0775	CHRNA9	rs13136820
4:48127262	0.9376	NIPAL1|TXK|TEC	rs6837324
4:87862396	0.9283	PTPN13|SLC10A6|C4orf36	rs2705616
5:118703662	0.9406	TNFAIP8|HSD17B4|FAM170A	rs32658
5:133449827	1.1116	CDKN2AIPNL	rs244656
5:133891282	1.0835	JADE2|CAMLG|CATSPER3	rs2084007
5:158759900	1.0878	NA	rs2546890
5:176790162	1.1041	NSD1|MXD3|SLC34A1	rs67111717
5:35877505	0.8874	IL7R	rs10063294
5:40396425	0.8699	NA	rs11749040
5:40429250	0.9331	NA	chr5:40429250
5:55444683	1.0944	NA	rs7731626
5:6712834	1.0819	PAPD7	rs34681760
7:105706462	1.1282	NA	rs73414214
7:128573967	0.9449	IRF5|TNPO3	rs4728142
7:138729795	0.9459	ZC3HAV1	rs10271373
7:149289464	1.0813	ZNF777|ZNF746	rs354033
7:27135314	0.926	HOXA1|SKAP2|HOXA4|HOXA7|HOXA10	rs10951154
7:28142186	0.9349	NA	rs10245867
7:3139417	1.1021	NA	rs10951042
7:37382465	0.8726	na	rs60600003
7:50239880	1.0876	NA	rs10230723
7:50328339	1.0912	NA	chr7:50328339
8:128175696	1.0728	NA	rs735542
8:128814091	0.9074	NA	rs6990534
8:129177769	0.8891	NA	chr8:129177769
8:144986793	1.0639	PLEC|PARP10	rs3923387
8:79417222	0.9026	ZC2HC1A	rs28703878
8:95851818	0.8674	INTS8	chr8:95851818
9:100868189	1.0774	NANS|TRIM14	rs7855251
Region11:rs10801908	1.2987	NA	rs10801908

## Sheet: ST2
Supplemental Table 2: Comparative relative phyla abundance between Cluster A and Cluster B
Phylum	Cluster A	Cluster B
Firmicutes	0.6834	0.6722
Bacteroidetes	0.1049	0.1026
Actinobacteria	0.0861	0.1225
Verrucomicrobia	0.0893	0.0551
Euryarchaeota	0.0245	0.0299
Proteobacteria	0	0.0157

## Sheet: ST3
Supplemental Table 3: Comparative relative families abundance between Cluster A and Cluster B
Family	Cluster A (%)	Cluster B (%)
Lachnospiraceae	41.08	38
Ruminococcaceae	12.6	11.44
Verrucomicrobiaceae	8.92	5.51
Bacteroidaceae	6.58	5.73
Bifidobacteriaceae	4.11	6.17
Coriobacteriaceae	4.3	5.8
Streptococcaceae	3.32	2.88
Peptostreptococcaceae	1.69	2.93
Erysipelotrichaceae	2.57	2.44
Methanobacteriaceae	2.45	2.93
Veillonellaceae	2.29	2.94
Prevotellaceae	1.07	1.08
Rikenellaceae	1.4	1.74
Clostridiaceae	1.11	1.98
Enterobacteriaceae	0	1.3
